# Supplementary material for: Prediction of tumor origin in cancers of unknown primary origin with cytology-based deep learning
Source: Nat Med. 2024 Apr 16;30(5):1309–19. doi: 10.1038/s41591-024-02915-w (PMC11108774; doi:10.1038/s41591-024-02915-w)
Supplement: Supplementary file 3 — Supplementary Tables 1–4 and 6–18. [file 41591_2024_2915_MOESM3_ESM.xlsx]

## Sheet: Supp_Table 1a
ALL	p0-Digestive-system	p1-Female-reproductive-system	p2-Respiratory-system	p3-Blood-and-lymphatic-system	p4-benign-disease
Accuracy (95% CI)	0.838 (0.833 - 0.842)	0.868 (0.864 - 0.872)	0.879 (0.875 - 0.883)	0.897 (0.894 - 0.901)	0.913 (0.910 - 0.916)
SN (95% CI)	0.773 (0.756 - 0.790)	0.927 (0.920 - 0.934)	0.896 (0.889 - 0.902)	0.853 (0.816 - 0.884)	0.919 (0.914 - 0.924)
SP (95% CI)	0.844 (0.839 - 0.848)	0.852 (0.847 - 0.857)	0.872 (0.867 - 0.876)	0.898 (0.894 - 0.902)	0.909 (0.905 - 0.914)
PPV (95% CI)	0.320 (0.308 - 0.333)	0.635 (0.625 - 0.645)	0.741 (0.732 - 0.749)	0.122 (0.111 - 0.134)	0.866 (0.859 - 0.872)
NPV (95% CI)	0.975 (0.973 - 0.977)	0.977 (0.975 - 0.979)	0.953 (0.950 - 0.956)	0.997 (0.997 - 0.998)	0.946 (0.943 - 0.950)
Kappa	0.376	0.668	0.723	0.191	0.819
F1	0.453	0.754	0.811	0.214	0.892
AUROC	0.889 (0.881 - 0.896)	0.954 (0.952 - 0.956)	0.945 (0.942 - 0.948)	0.940 (0.928 - 0.953)	0.967 (0.965 - 0.969)
Jiangsu	p0-Digestive-system	p1-Female-reproductive-system	p2-Respiratory-system	p3-Blood-and-lymphatic-system	p4-benign-disease
Accuracy (95% CI)	0.879 (0.866 - 0.892)	0.921 (0.909 - 0.931)	0.914 (0.902 - 0.925)	0.931 (0.920 - 0.941)	0.955 (0.946 - 0.963)
SN (95% CI)	0.715 (0.657 - 0.768)	0.888 (0.849 - 0.920)	0.930 (0.912 - 0.945)	0.818 (0.645 - 0.930)	0.959 (0.943 - 0.972)
SP (95% CI)	0.900 (0.887 - 0.913)	0.926 (0.914 - 0.937)	0.903 (0.886 - 0.918)	0.933 (0.922 - 0.942)	0.954 (0.942 - 0.963)
PPV (95% CI)	0.479 (0.429 - 0.529)	0.659 (0.613 - 0.703)	0.866 (0.844 - 0.886)	0.146 (0.098 - 0.205)	0.911 (0.889 - 0.929)
NPV (95% CI)	0.961 (0.952 - 0.969)	0.981 (0.974 - 0.986)	0.950 (0.937 - 0.961)	0.997 (0.994 - 0.999)	0.979 (0.971 - 0.986)
Kappa	0.506	0.711	0.823	0.23	0.901
F1	0.574	0.757	0.897	0.248	0.934
AUROC	0.883 (0.861 - 0.906)	0.965 (0.957 - 0.973)	0.955 (0.947 - 0.963)	0.948 (0.918 - 0.978)	0.988 (0.984 - 0.991)
Tianjin-P	p0-Digestive-system	p1-Female-reproductive-system	p2-Respiratory-system	p3-Blood-and-lymphatic-system	p4-benign-disease
Accuracy (95% CI)	0.804 (0.791 - 0.816)	0.844 (0.832 - 0.855)	0.877 (0.866 - 0.887)	0.874 (0.864 - 0.885)	0.911 (0.902 - 0.920)
SN (95% CI)	0.829 (0.782 - 0.869)	0.923 (0.904 - 0.940)	0.908 (0.890 - 0.925)	0.873 (0.765 - 0.944)	0.895 (0.878 - 0.910)
SP (95% CI)	0.802 (0.788 - 0.814)	0.821 (0.807 - 0.834)	0.864 (0.851 - 0.876)	0.874 (0.864 - 0.885)	0.921 (0.910 - 0.932)
PPV (95% CI)	0.267 (0.239 - 0.295)	0.600 (0.574 - 0.626)	0.730 (0.706 - 0.753)	0.102 (0.078 - 0.130)	0.879 (0.862 - 0.895)
NPV (95% CI)	0.982 (0.976 - 0.986)	0.974 (0.967 - 0.979)	0.959 (0.950 - 0.966)	0.998 (0.995 - 0.999)	0.932 (0.921 - 0.942)
Kappa	0.321	0.625	0.72	0.158	0.814
F1	0.403	0.728	0.81	0.182	0.887
AUROC	0.893 (0.873 - 0.913)	0.942 (0.936 - 0.949)	0.946 (0.938 - 0.953)	0.928 (0.891 - 0.965)	0.957 (0.951 - 0.964)
Tianjin	p0-Digestive-system	p1-Female-reproductive-system	p2-Respiratory-system	p3-Blood-and-lymphatic-system	p4-benign-disease
Accuracy (95% CI)	0.840 (0.828 - 0.851)	0.795 (0.782 - 0.807)	0.815 (0.803 - 0.826)	0.834 (0.822 - 0.845)	0.911 (0.902 - 0.920)
SN (95% CI)	0.716 (0.678 - 0.752)	0.931 (0.918 - 0.943)	0.837 (0.817 - 0.855)	0.667 (0.472 - 0.827)	0.860 (0.825 - 0.890)
SP (95% CI)	0.860 (0.849 - 0.872)	0.705 (0.687 - 0.723)	0.803 (0.788 - 0.818)	0.835 (0.823 - 0.846)	0.918 (0.909 - 0.927)
PPV (95% CI)	0.457 (0.425 - 0.490)	0.675 (0.656 - 0.695)	0.689 (0.666 - 0.710)	0.028 (0.017 - 0.043)	0.570 (0.532 - 0.607)
NPV (95% CI)	0.948 (0.940 - 0.956)	0.940 (0.928 - 0.950)	0.904 (0.892 - 0.916)	0.997 (0.995 - 0.999)	0.981 (0.976 - 0.985)
Kappa	0.466	0.598	0.608	0.041	0.636
F1	0.558	0.783	0.756	0.054	0.685
AUROC	0.863 (0.846 - 0.880)	0.898 (0.890 - 0.907)	0.905 (0.896 - 0.914)	0.840 (0.772 - 0.908)	0.951 (0.940 - 0.961)
Yantai	p0-Digestive-system	p1-Female-reproductive-system	p2-Respiratory-system	p3-Blood-and-lymphatic-system	p4-benign-disease
Accuracy (95% CI)	0.940 (0.935 - 0.944)	0.907 (0.901 - 0.912)	0.900 (0.894 - 0.906)	0.960 (0.956 - 0.964)	0.928 (0.923 - 0.933)
SN (95% CI)	0.734 (0.699 - 0.768)	0.917 (0.905 - 0.928)	0.933 (0.924 - 0.942)	0.806 (0.718 - 0.875)	0.932 (0.924 - 0.939)
SP (95% CI)	0.954 (0.949 - 0.958)	0.904 (0.898 - 0.911)	0.888 (0.881 - 0.895)	0.962 (0.958 - 0.965)	0.925 (0.918 - 0.931)
PPV (95% CI)	0.512 (0.480 - 0.544)	0.724 (0.708 - 0.741)	0.752 (0.737 - 0.766)	0.178 (0.145 - 0.214)	0.909 (0.900 - 0.917)
NPV (95% CI)	0.982 (0.979 - 0.984)	0.975 (0.972 - 0.979)	0.974 (0.970 - 0.977)	0.998 (0.997 - 0.999)	0.944 (0.938 - 0.950)
Kappa	0.572	0.749	0.763	0.279	0.854
F1	0.603	0.809	0.833	0.291	0.92
AUROC	0.921 (0.908 - 0.933)	0.969 (0.966 - 0.972)	0.963 (0.960 - 0.967)	0.935 (0.904 - 0.967)	0.975 (0.972 - 0.978)
Zhengzhou	p0-Digestive-system	p1-Female-reproductive-system	p2-Respiratory-system	p3-Blood-and-lymphatic-system	p4-benign-disease
Accuracy (95% CI)	0.824 (0.814 - 0.833)	0.848 (0.839 - 0.857)	0.860 (0.851 - 0.868)	0.913 (0.906 - 0.920)	0.877 (0.868 - 0.885)
SN (95% CI)	0.811 (0.775 - 0.843)	0.941 (0.922 - 0.956)	0.894 (0.877 - 0.908)	0.864 (0.811 - 0.907)	0.883 (0.872 - 0.894)
SP (95% CI)	0.825 (0.815 - 0.835)	0.835 (0.825 - 0.845)	0.848 (0.838 - 0.859)	0.915 (0.908 - 0.922)	0.870 (0.858 - 0.882)
PPV (95% CI)	0.307 (0.283 - 0.332)	0.447 (0.423 - 0.472)	0.669 (0.648 - 0.689)	0.266 (0.233 - 0.300)	0.872 (0.859 - 0.883)
NPV (95% CI)	0.979 (0.974 - 0.982)	0.990 (0.987 - 0.993)	0.959 (0.952 - 0.965)	0.995 (0.992 - 0.996)	0.882 (0.870 - 0.893)
Kappa	0.365	0.526	0.668	0.374	0.754
F1	0.445	0.606	0.765	0.407	0.877
AUROC	0.891 (0.876 - 0.906)	0.952 (0.946 - 0.958)	0.928 (0.921 - 0.935)	0.952 (0.939 - 0.965)	0.941 (0.935 - 0.947)
Supplementary Table 1a - Classification performance of attention-based multiple instance learning (AbMIL) model by cytological image feature.

## Sheet: Supp_Table 1b
ALL	p0-Digestive-system	p1-Female-reproductive-system	p2-Respiratory-system	p3-Blood-and-lymphatic-system	p4-benign-disease
Accuracy (95% CI)	0.870 (0.866 - 0.874)	0.870 (0.866 - 0.874)	0.876 (0.873 - 0.880)	0.894 (0.890 - 0.898)	0.914 (0.910 - 0.917)
SN (95% CI)	0.720 (0.702 - 0.738)	0.917 (0.909 - 0.924)	0.901 (0.894 - 0.908)	0.884 (0.851 - 0.912)	0.903 (0.897 - 0.909)
SP (95% CI)	0.884 (0.880 - 0.888)	0.857 (0.852 - 0.862)	0.866 (0.861 - 0.871)	0.894 (0.890 - 0.898)	0.920 (0.916 - 0.925)
PPV (95% CI)	0.372 (0.358 - 0.387)	0.640 (0.630 - 0.650)	0.734 (0.725 - 0.743)	0.122 (0.111 - 0.134)	0.879 (0.872 - 0.885)
NPV (95% CI)	0.971 (0.968 - 0.973)	0.974 (0.971 - 0.976)	0.955 (0.952 - 0.958)	0.998 (0.997 - 0.998)	0.937 (0.933 - 0.941)
Kappa	0.425	0.669	0.719	0.191	0.819
F1	0.491	0.754	0.809	0.214	0.891
AUROC	0.888 (0.881 - 0.896)	0.953 (0.951 - 0.955)	0.945 (0.943 - 0.948)	0.950 (0.938 - 0.961)	0.966 (0.964 - 0.968)
Jiangsu	p0-Digestive-system	p1-Female-reproductive-system	p2-Respiratory-system	p3-Blood-and-lymphatic-system	p4-benign-disease
Accuracy (95% CI)	0.861 (0.846 - 0.875)	0.910 (0.898 - 0.922)	0.913 (0.900 - 0.924)	0.920 (0.909 - 0.931)	0.953 (0.943 - 0.961)
SN (95% CI)	0.733 (0.676 - 0.785)	0.882 (0.842 - 0.915)	0.943 (0.926 - 0.956)	0.909 (0.757 - 0.981)	0.958 (0.942 - 0.971)
SP (95% CI)	0.877 (0.862 - 0.891)	0.915 (0.902 - 0.927)	0.892 (0.875 - 0.908)	0.920 (0.909 - 0.931)	0.950 (0.938 - 0.960)
PPV (95% CI)	0.433 (0.387 - 0.480)	0.627 (0.581 - 0.671)	0.855 (0.832 - 0.876)	0.138 (0.095 - 0.191)	0.904 (0.882 - 0.923)
NPV (95% CI)	0.963 (0.953 - 0.971)	0.980 (0.972 - 0.985)	0.958 (0.946 - 0.969)	0.999 (0.996 - 1.000)	0.979 (0.970 - 0.985)
Kappa	0.469	0.681	0.821	0.221	0.894
F1	0.545	0.733	0.897	0.24	0.93
AUROC	0.889 (0.868 - 0.910)	0.961 (0.953 - 0.969)	0.954 (0.946 - 0.963)	0.960 (0.936 - 0.984)	0.987 (0.983 - 0.991)
Tianjin-P	p0-Digestive-system	p1-Female-reproductive-system	p2-Respiratory-system	p3-Blood-and-lymphatic-system	p4-benign-disease
Accuracy (95% CI)	0.817 (0.804 - 0.829)	0.847 (0.836 - 0.859)	0.866 (0.855 - 0.877)	0.869 (0.858 - 0.880)	0.909 (0.900 - 0.918)
SN (95% CI)	0.778 (0.728 - 0.822)	0.920 (0.900 - 0.937)	0.928 (0.911 - 0.942)	0.905 (0.804 - 0.964)	0.899 (0.883 - 0.913)
SP (95% CI)	0.820 (0.807 - 0.832)	0.826 (0.812 - 0.840)	0.841 (0.827 - 0.854)	0.869 (0.858 - 0.879)	0.916 (0.904 - 0.927)
PPV (95% CI)	0.273 (0.244 - 0.304)	0.607 (0.580 - 0.633)	0.703 (0.679 - 0.726)	0.101 (0.077 - 0.129)	0.872 (0.855 - 0.888)
NPV (95% CI)	0.977 (0.971 - 0.982)	0.973 (0.966 - 0.979)	0.966 (0.958 - 0.973)	0.998 (0.996 - 0.999)	0.934 (0.923 - 0.944)
Kappa	0.325	0.631	0.702	0.157	0.81
F1	0.405	0.731	0.8	0.182	0.885
AUROC	0.886 (0.866 - 0.906)	0.939 (0.932 - 0.946)	0.946 (0.938 - 0.953)	0.949 (0.926 - 0.972)	0.960 (0.954 - 0.966)
Tianjin	p0-Digestive-system	p1-Female-reproductive-system	p2-Respiratory-system	p3-Blood-and-lymphatic-system	p4-benign-disease
Accuracy (95% CI)	0.847 (0.836 - 0.858)	0.803 (0.791 - 0.815)	0.809 (0.797 - 0.821)	0.801 (0.788 - 0.813)	0.912 (0.903 - 0.921)
SN (95% CI)	0.682 (0.643 - 0.719)	0.890 (0.874 - 0.905)	0.873 (0.855 - 0.890)	0.767 (0.577 - 0.901)	0.894 (0.862 - 0.920)
SP (95% CI)	0.874 (0.863 - 0.885)	0.746 (0.729 - 0.763)	0.776 (0.759 - 0.791)	0.801 (0.789 - 0.813)	0.915 (0.905 - 0.923)
PPV (95% CI)	0.471 (0.437 - 0.505)	0.698 (0.678 - 0.717)	0.669 (0.647 - 0.691)	0.027 (0.017 - 0.040)	0.570 (0.533 - 0.606)
NPV (95% CI)	0.944 (0.935 - 0.951)	0.911 (0.898 - 0.923)	0.921 (0.910 - 0.932)	0.998 (0.996 - 0.999)	0.986 (0.981 - 0.989)
Kappa	0.468	0.607	0.604	0.039	0.648
F1	0.557	0.782	0.758	0.052	0.696
AUROC	0.860 (0.843 - 0.877)	0.900 (0.891 - 0.909)	0.907 (0.898 - 0.916)	0.854 (0.781 - 0.927)	0.961 (0.952 - 0.969)
Yantai	p0-Digestive-system	p1-Female-reproductive-system	p2-Respiratory-system	p3-Blood-and-lymphatic-system	p4-benign-disease
Accuracy (95% CI)	0.911 (0.906 - 0.917)	0.894 (0.888 - 0.899)	0.902 (0.896 - 0.907)	0.954 (0.950 - 0.958)	0.928 (0.922 - 0.932)
SN (95% CI)	0.763 (0.729 - 0.795)	0.934 (0.923 - 0.944)	0.935 (0.925 - 0.944)	0.843 (0.760 - 0.906)	0.910 (0.902 - 0.918)
SP (95% CI)	0.921 (0.915 - 0.926)	0.882 (0.875 - 0.889)	0.889 (0.882 - 0.896)	0.955 (0.951 - 0.959)	0.942 (0.935 - 0.947)
PPV (95% CI)	0.390 (0.363 - 0.417)	0.685 (0.669 - 0.702)	0.754 (0.739 - 0.768)	0.161 (0.132 - 0.194)	0.926 (0.918 - 0.934)
NPV (95% CI)	0.983 (0.980 - 0.986)	0.980 (0.977 - 0.983)	0.974 (0.970 - 0.978)	0.998 (0.997 - 0.999)	0.929 (0.922 - 0.935)
Kappa	0.473	0.722	0.766	0.258	0.853
F1	0.516	0.791	0.835	0.271	0.918
AUROC	0.920 (0.908 - 0.933)	0.968 (0.965 - 0.971)	0.965 (0.962 - 0.969)	0.941 (0.912 - 0.971)	0.975 (0.973 - 0.978)
Zhengzhou	p0-Digestive-system	p1-Female-reproductive-system	p2-Respiratory-system	p3-Blood-and-lymphatic-system	p4-benign-disease
Accuracy (95% CI)	0.840 (0.830 - 0.849)	0.878 (0.869 - 0.886)	0.847 (0.838 - 0.856)	0.902 (0.895 - 0.910)	0.878 (0.869 - 0.886)
SN (95% CI)	0.774 (0.736 - 0.808)	0.894 (0.870 - 0.915)	0.896 (0.880 - 0.911)	0.893 (0.843 - 0.931)	0.858 (0.845 - 0.870)
SP (95% CI)	0.846 (0.836 - 0.855)	0.875 (0.866 - 0.884)	0.831 (0.820 - 0.841)	0.903 (0.895 - 0.910)	0.897 (0.886 - 0.908)
PPV (95% CI)	0.324 (0.299 - 0.351)	0.504 (0.478 - 0.531)	0.644 (0.624 - 0.664)	0.246 (0.216 - 0.278)	0.893 (0.881 - 0.904)
NPV (95% CI)	0.975 (0.970 - 0.979)	0.983 (0.979 - 0.987)	0.959 (0.952 - 0.965)	0.996 (0.994 - 0.997)	0.864 (0.851 - 0.875)
Kappa	0.381	0.578	0.644	0.351	0.756
F1	0.457	0.645	0.75	0.385	0.875
AUROC	0.889 (0.874 - 0.904)	0.952 (0.947 - 0.958)	0.924 (0.917 - 0.932)	0.958 (0.947 - 0.970)	0.939 (0.933 - 0.945)
Supplementary Table 1b - Classification performance of attention-based multiple instance learning (AbMIL) model by histological image feature.

## Sheet: Supp_Table 1c
ALL	p0-Digestive-system	p1-Female-reproductive-system	p2-Respiratory-system	p3-Blood-and-lymphatic-system	p4-benign-disease
Accuracy (95% CI)	0.834 (0.830 - 0.839)	0.867 (0.863 - 0.871)	0.881 (0.877 - 0.885)	0.914 (0.910 - 0.917)	0.916 (0.912 - 0.919)
SN (95% CI)	0.777 (0.760 - 0.793)	0.938 (0.931 - 0.944)	0.902 (0.895 - 0.909)	0.862 (0.826 - 0.892)	0.933 (0.928 - 0.938)
SP (95% CI)	0.840 (0.835 - 0.844)	0.848 (0.843 - 0.852)	0.872 (0.867 - 0.877)	0.914 (0.911 - 0.918)	0.904 (0.900 - 0.909)
PPV (95% CI)	0.316 (0.304 - 0.328)	0.631 (0.620 - 0.641)	0.742 (0.734 - 0.751)	0.144 (0.131 - 0.157)	0.861 (0.855 - 0.868)
NPV (95% CI)	0.975 (0.973 - 0.977)	0.980 (0.978 - 0.982)	0.956 (0.953 - 0.959)	0.997 (0.997 - 0.998)	0.955 (0.952 - 0.958)
Kappa	0.372	0.668	0.728	0.224	0.825
F1	0.45	0.754	0.815	0.246	0.896
AUROC	0.894 (0.886 - 0.901)	0.956 (0.954 - 0.958)	0.948 (0.946 - 0.951)	0.949 (0.937 - 0.961)	0.970 (0.968 - 0.972)
Jiangsu	p0-Digestive-system	p1-Female-reproductive-system	p2-Respiratory-system	p3-Blood-and-lymphatic-system	p4-benign-disease
Accuracy (95% CI)	0.892 (0.879 - 0.905)	0.910 (0.898 - 0.922)	0.916 (0.904 - 0.927)	0.883 (0.869 - 0.895)	0.954 (0.945 - 0.962)
SN (95% CI)	0.700 (0.642 - 0.754)	0.903 (0.866 - 0.933)	0.938 (0.921 - 0.953)	0.909 (0.757 - 0.981)	0.972 (0.958 - 0.982)
SP (95% CI)	0.917 (0.904 - 0.928)	0.912 (0.898 - 0.924)	0.901 (0.884 - 0.916)	0.882 (0.869 - 0.895)	0.945 (0.933 - 0.956)
PPV (95% CI)	0.519 (0.467 - 0.572)	0.623 (0.578 - 0.666)	0.864 (0.842 - 0.885)	0.098 (0.067 - 0.137)	0.898 (0.876 - 0.917)
NPV (95% CI)	0.960 (0.950 - 0.968)	0.983 (0.976 - 0.988)	0.956 (0.944 - 0.966)	0.999 (0.996 - 1.000)	0.986 (0.978 - 0.991)
Kappa	0.536	0.686	0.828	0.156	0.899
F1	0.596	0.737	0.9	0.177	0.933
AUROC	0.892 (0.871 - 0.913)	0.964 (0.956 - 0.972)	0.958 (0.950 - 0.966)	0.947 (0.914 - 0.981)	0.989 (0.985 - 0.993)
Tianjin-P	p0-Digestive-system	p1-Female-reproductive-system	p2-Respiratory-system	p3-Blood-and-lymphatic-system	p4-benign-disease
Accuracy (95% CI)	0.877 (0.867 - 0.887)	0.851 (0.839 - 0.862)	0.885 (0.875 - 0.895)	0.844 (0.832 - 0.855)	0.918 (0.909 - 0.926)
SN (95% CI)	0.730 (0.678 - 0.778)	0.921 (0.901 - 0.938)	0.915 (0.897 - 0.930)	0.905 (0.804 - 0.964)	0.896 (0.880 - 0.911)
SP (95% CI)	0.890 (0.879 - 0.900)	0.831 (0.817 - 0.844)	0.873 (0.861 - 0.886)	0.843 (0.831 - 0.854)	0.931 (0.920 - 0.941)
PPV (95% CI)	0.366 (0.328 - 0.405)	0.613 (0.586 - 0.639)	0.746 (0.722 - 0.768)	0.086 (0.066 - 0.110)	0.893 (0.876 - 0.908)
NPV (95% CI)	0.974 (0.968 - 0.979)	0.973 (0.966 - 0.979)	0.962 (0.954 - 0.969)	0.998 (0.996 - 0.999)	0.934 (0.923 - 0.943)
Kappa	0.427	0.638	0.738	0.131	0.827
F1	0.488	0.736	0.822	0.157	0.894
AUROC	0.892 (0.872 - 0.911)	0.944 (0.937 - 0.951)	0.951 (0.944 - 0.959)	0.938 (0.901 - 0.975)	0.963 (0.958 - 0.969)
Tianjin	p0-Digestive-system	p1-Female-reproductive-system	p2-Respiratory-system	p3-Blood-and-lymphatic-system	p4-benign-disease
Accuracy (95% CI)	0.847 (0.836 - 0.858)	0.799 (0.787 - 0.811)	0.806 (0.793 - 0.818)	0.835 (0.824 - 0.847)	0.932 (0.924 - 0.940)
SN (95% CI)	0.719 (0.681 - 0.755)	0.926 (0.912 - 0.938)	0.858 (0.839 - 0.876)	0.767 (0.577 - 0.901)	0.872 (0.839 - 0.901)
SP (95% CI)	0.868 (0.857 - 0.879)	0.716 (0.697 - 0.733)	0.778 (0.762 - 0.794)	0.836 (0.824 - 0.847)	0.940 (0.932 - 0.947)
PPV (95% CI)	0.473 (0.440 - 0.506)	0.682 (0.662 - 0.701)	0.668 (0.646 - 0.690)	0.033 (0.021 - 0.049)	0.648 (0.609 - 0.685)
NPV (95% CI)	0.949 (0.941 - 0.957)	0.936 (0.924 - 0.947)	0.913 (0.901 - 0.925)	0.998 (0.996 - 0.999)	0.983 (0.978 - 0.987)
Kappa	0.482	0.605	0.596	0.05	0.705
F1	0.57	0.785	0.752	0.063	0.743
AUROC	0.871 (0.854 - 0.887)	0.903 (0.894 - 0.911)	0.905 (0.896 - 0.914)	0.881 (0.822 - 0.940)	0.964 (0.956 - 0.971)
Yantai	p0-Digestive-system	p1-Female-reproductive-system	p2-Respiratory-system	p3-Blood-and-lymphatic-system	p4-benign-disease
Accuracy (95% CI)	0.898 (0.892 - 0.903)	0.902 (0.896 - 0.908)	0.915 (0.909 - 0.920)	0.938 (0.934 - 0.943)	0.929 (0.924 - 0.934)
SN (95% CI)	0.778 (0.745 - 0.810)	0.933 (0.922 - 0.943)	0.922 (0.912 - 0.932)	0.833 (0.749 - 0.898)	0.950 (0.943 - 0.956)
SP (95% CI)	0.906 (0.900 - 0.911)	0.893 (0.887 - 0.900)	0.912 (0.906 - 0.918)	0.939 (0.935 - 0.944)	0.913 (0.905 - 0.920)
PPV (95% CI)	0.354 (0.329 - 0.379)	0.706 (0.689 - 0.722)	0.792 (0.778 - 0.806)	0.124 (0.101 - 0.150)	0.898 (0.889 - 0.906)
NPV (95% CI)	0.984 (0.981 - 0.987)	0.980 (0.976 - 0.983)	0.970 (0.966 - 0.974)	0.998 (0.997 - 0.999)	0.957 (0.952 - 0.962)
Kappa	0.438	0.74	0.793	0.202	0.857
F1	0.486	0.804	0.852	0.216	0.923
AUROC	0.921 (0.909 - 0.933)	0.970 (0.968 - 0.973)	0.968 (0.965 - 0.972)	0.942 (0.913 - 0.970)	0.977 (0.974 - 0.979)
Zhengzhou	p0-Digestive-system	p1-Female-reproductive-system	p2-Respiratory-system	p3-Blood-and-lymphatic-system	p4-benign-disease
Accuracy (95% CI)	0.804 (0.794 - 0.814)	0.854 (0.845 - 0.863)	0.859 (0.850 - 0.867)	0.877 (0.869 - 0.885)	0.879 (0.871 - 0.887)
SN (95% CI)	0.825 (0.791 - 0.856)	0.932 (0.911 - 0.948)	0.887 (0.870 - 0.902)	0.925 (0.881 - 0.957)	0.894 (0.883 - 0.905)
SP (95% CI)	0.802 (0.791 - 0.812)	0.843 (0.833 - 0.853)	0.849 (0.839 - 0.859)	0.875 (0.867 - 0.883)	0.864 (0.852 - 0.876)
PPV (95% CI)	0.285 (0.263 - 0.308)	0.457 (0.433 - 0.482)	0.668 (0.648 - 0.688)	0.209 (0.183 - 0.236)	0.868 (0.856 - 0.879)
NPV (95% CI)	0.980 (0.975 - 0.983)	0.989 (0.985 - 0.991)	0.956 (0.950 - 0.962)	0.997 (0.995 - 0.998)	0.891 (0.879 - 0.902)
Kappa	0.337	0.536	0.664	0.301	0.758
F1	0.423	0.614	0.762	0.34	0.881
AUROC	0.893 (0.878 - 0.907)	0.954 (0.949 - 0.960)	0.930 (0.923 - 0.937)	0.961 (0.948 - 0.974)	0.944 (0.938 - 0.949)
Supplementary Table 1c - Classification performance of attention-based multiple instance learning (AbMIL) model by cytological and histological image feature.

## Sheet: Supp_Table 2a
ALL	p0-Digestive-system	p1-Female-reproductive-system	p2-Respiratory-system	p3-Blood-and-lymphatic-system	p4-benign-disease
Accuracy (95% CI)	0.853 (0.849 - 0.857)	0.864 (0.860 - 0.868)	0.866 (0.862 - 0.870)	0.871 (0.867 - 0.875)	0.912 (0.909 - 0.916)
SN (95% CI)	0.773 (0.755 - 0.789)	0.918 (0.910 - 0.925)	0.902 (0.895 - 0.908)	0.855 (0.819 - 0.886)	0.927 (0.922 - 0.932)
SP (95% CI)	0.861 (0.856 - 0.865)	0.849 (0.844 - 0.854)	0.851 (0.846 - 0.856)	0.872 (0.868 - 0.876)	0.903 (0.899 - 0.908)
PPV (95% CI)	0.346 (0.333 - 0.359)	0.628 (0.618 - 0.638)	0.713 (0.704 - 0.722)	0.100 (0.091 - 0.110)	0.859 (0.853 - 0.866)
NPV (95% CI)	0.975 (0.973 - 0.977)	0.974 (0.971 - 0.976)	0.955 (0.952 - 0.958)	0.997 (0.996 - 0.998)	0.951 (0.948 - 0.954)
Kappa	0.406	0.657	0.699	0.154	0.819
F1	0.478	0.746	0.796	0.179	0.892
AUROC	0.890 (0.882 - 0.897)	0.951 (0.949 - 0.954)	0.941 (0.938 - 0.944)	0.932 (0.917 - 0.947)	0.967 (0.966 - 0.969)
Jiangsu	p0-Digestive-system	p1-Female-reproductive-system	p2-Respiratory-system	p3-Blood-and-lymphatic-system	p4-benign-disease
Accuracy (95% CI)	0.867 (0.852 - 0.880)	0.915 (0.903 - 0.926)	0.913 (0.901 - 0.924)	0.845 (0.830 - 0.859)	0.953 (0.944 - 0.961)
SN (95% CI)	0.711 (0.653 - 0.764)	0.882 (0.842 - 0.915)	0.946 (0.929 - 0.959)	0.909 (0.757 - 0.981)	0.973 (0.959 - 0.983)
SP (95% CI)	0.887 (0.872 - 0.900)	0.920 (0.907 - 0.931)	0.891 (0.874 - 0.907)	0.844 (0.829 - 0.858)	0.943 (0.930 - 0.954)
PPV (95% CI)	0.445 (0.398 - 0.494)	0.640 (0.594 - 0.684)	0.854 (0.831 - 0.875)	0.076 (0.052 - 0.106)	0.894 (0.871 - 0.914)
NPV (95% CI)	0.960 (0.950 - 0.968)	0.980 (0.972 - 0.986)	0.961 (0.949 - 0.970)	0.998 (0.996 - 1.000)	0.986 (0.979 - 0.991)
Kappa	0.474	0.692	0.822	0.117	0.896
F1	0.548	0.742	0.897	0.14	0.932
AUROC	0.877 (0.855 - 0.900)	0.960 (0.952 - 0.969)	0.953 (0.945 - 0.962)	0.949 (0.920 - 0.978)	0.988 (0.984 - 0.992)
Tianjin-P	p0-Digestive-system	p1-Female-reproductive-system	p2-Respiratory-system	p3-Blood-and-lymphatic-system	p4-benign-disease
Accuracy (95% CI)	0.820 (0.808 - 0.832)	0.842 (0.830 - 0.853)	0.885 (0.874 - 0.894)	0.808 (0.795 - 0.820)	0.911 (0.902 - 0.920)
SN (95% CI)	0.822 (0.775 - 0.863)	0.927 (0.908 - 0.943)	0.886 (0.866 - 0.904)	0.857 (0.746 - 0.933)	0.930 (0.916 - 0.942)
SP (95% CI)	0.820 (0.807 - 0.833)	0.817 (0.803 - 0.831)	0.884 (0.871 - 0.895)	0.807 (0.794 - 0.820)	0.899 (0.886 - 0.911)
PPV (95% CI)	0.285 (0.256 - 0.315)	0.596 (0.570 - 0.622)	0.756 (0.732 - 0.779)	0.067 (0.051 - 0.087)	0.855 (0.837 - 0.871)
NPV (95% CI)	0.981 (0.976 - 0.986)	0.975 (0.968 - 0.980)	0.950 (0.941 - 0.958)	0.997 (0.995 - 0.999)	0.952 (0.943 - 0.961)
Kappa	0.345	0.622	0.733	0.098	0.816
F1	0.423	0.726	0.816	0.125	0.891
AUROC	0.888 (0.868 - 0.909)	0.938 (0.930 - 0.945)	0.948 (0.941 - 0.955)	0.883 (0.825 - 0.942)	0.964 (0.958 - 0.970)
Tianjin	p0-Digestive-system	p1-Female-reproductive-system	p2-Respiratory-system	p3-Blood-and-lymphatic-system	p4-benign-disease
Accuracy (95% CI)	0.821 (0.809 - 0.832)	0.821 (0.809 - 0.833)	0.792 (0.780 - 0.804)	0.836 (0.824 - 0.847)	0.917 (0.908 - 0.925)
SN (95% CI)	0.768 (0.732 - 0.802)	0.871 (0.854 - 0.886)	0.909 (0.892 - 0.923)	0.733 (0.541 - 0.877)	0.883 (0.850 - 0.911)
SP (95% CI)	0.829 (0.817 - 0.842)	0.789 (0.772 - 0.805)	0.732 (0.715 - 0.748)	0.836 (0.825 - 0.848)	0.921 (0.912 - 0.929)
PPV (95% CI)	0.425 (0.396 - 0.456)	0.731 (0.711 - 0.750)	0.638 (0.617 - 0.659)	0.031 (0.020 - 0.047)	0.585 (0.548 - 0.622)
NPV (95% CI)	0.956 (0.948 - 0.963)	0.903 (0.889 - 0.915)	0.939 (0.928 - 0.949)	0.998 (0.995 - 0.999)	0.984 (0.979 - 0.988)
Kappa	0.447	0.639	0.581	0.047	0.658
F1	0.548	0.795	0.75	0.06	0.704
AUROC	0.873 (0.856 - 0.889)	0.909 (0.901 - 0.917)	0.904 (0.895 - 0.913)	0.826 (0.731 - 0.921)	0.963 (0.955 - 0.971)
Yantai	p0-Digestive-system	p1-Female-reproductive-system	p2-Respiratory-system	p3-Blood-and-lymphatic-system	p4-benign-disease
Accuracy (95% CI)	0.870 (0.863 - 0.876)	0.868 (0.861 - 0.874)	0.883 (0.877 - 0.889)	0.928 (0.923 - 0.933)	0.919 (0.914 - 0.924)
SN (95% CI)	0.833 (0.802 - 0.861)	0.936 (0.925 - 0.946)	0.914 (0.903 - 0.924)	0.833 (0.749 - 0.898)	0.936 (0.928 - 0.943)
SP (95% CI)	0.872 (0.866 - 0.879)	0.849 (0.842 - 0.857)	0.872 (0.865 - 0.879)	0.929 (0.924 - 0.934)	0.906 (0.898 - 0.913)
PPV (95% CI)	0.302 (0.281 - 0.324)	0.630 (0.614 - 0.647)	0.722 (0.707 - 0.736)	0.107 (0.087 - 0.130)	0.889 (0.880 - 0.898)
NPV (95% CI)	0.987 (0.985 - 0.990)	0.980 (0.976 - 0.983)	0.965 (0.961 - 0.970)	0.998 (0.997 - 0.999)	0.946 (0.940 - 0.952)
Kappa	0.387	0.668	0.725	0.175	0.838
F1	0.443	0.753	0.806	0.19	0.912
AUROC	0.917 (0.903 - 0.931)	0.960 (0.957 - 0.963)	0.951 (0.947 - 0.955)	0.931 (0.899 - 0.962)	0.969 (0.966 - 0.972)
Zhengzhou	p0-Digestive-system	p1-Female-reproductive-system	p2-Respiratory-system	p3-Blood-and-lymphatic-system	p4-benign-disease
Accuracy (95% CI)	0.808 (0.798 - 0.817)	0.862 (0.853 - 0.870)	0.862 (0.853 - 0.870)	0.946 (0.940 - 0.952)	0.887 (0.879 - 0.895)
SN (95% CI)	0.840 (0.807 - 0.870)	0.906 (0.883 - 0.925)	0.876 (0.859 - 0.892)	0.799 (0.739 - 0.851)	0.881 (0.869 - 0.892)
SP (95% CI)	0.805 (0.794 - 0.815)	0.855 (0.846 - 0.865)	0.857 (0.847 - 0.867)	0.951 (0.946 - 0.957)	0.894 (0.882 - 0.904)
PPV (95% CI)	0.291 (0.269 - 0.314)	0.470 (0.445 - 0.496)	0.677 (0.656 - 0.697)	0.369 (0.325 - 0.415)	0.892 (0.880 - 0.903)
NPV (95% CI)	0.981 (0.977 - 0.985)	0.985 (0.981 - 0.988)	0.953 (0.946 - 0.959)	0.993 (0.990 - 0.995)	0.883 (0.871 - 0.894)
Kappa	0.348	0.545	0.668	0.481	0.774
F1	0.433	0.619	0.764	0.505	0.886
AUROC	0.900 (0.886 - 0.914)	0.951 (0.946 - 0.957)	0.929 (0.922 - 0.936)	0.948 (0.934 - 0.963)	0.949 (0.943 - 0.954)
Supplementary Table 2a - Classification performance of AbMIL with multiple attention branches (AbMIL-MB) model by cytological image feature.

## Sheet: Supp_Table 2b
ALL	p0-Digestive-system	p1-Female-reproductive-system	p2-Respiratory-system	p3-Blood-and-lymphatic-system	p4-benign-disease
Accuracy (95% CI)	0.848 (0.844 - 0.852)	0.861 (0.857 - 0.865)	0.866 (0.862 - 0.870)	0.926 (0.923 - 0.929)	0.909 (0.906 - 0.913)
SN (95% CI)	0.741 (0.723 - 0.759)	0.908 (0.900 - 0.915)	0.907 (0.901 - 0.914)	0.775 (0.733 - 0.812)	0.927 (0.922 - 0.932)
SP (95% CI)	0.858 (0.854 - 0.862)	0.848 (0.843 - 0.852)	0.850 (0.845 - 0.855)	0.928 (0.925 - 0.931)	0.898 (0.893 - 0.902)
PPV (95% CI)	0.332 (0.320 - 0.345)	0.623 (0.613 - 0.633)	0.712 (0.703 - 0.721)	0.152 (0.138 - 0.168)	0.852 (0.846 - 0.859)
NPV (95% CI)	0.972 (0.970 - 0.974)	0.971 (0.968 - 0.973)	0.957 (0.954 - 0.960)	0.996 (0.995 - 0.997)	0.951 (0.947 - 0.954)
Kappa	0.385	0.648	0.7	0.234	0.812
F1	0.459	0.739	0.798	0.255	0.888
AUROC	0.879 (0.871 - 0.887)	0.948 (0.946 - 0.951)	0.941 (0.938 - 0.944)	0.914 (0.898 - 0.931)	0.966 (0.964 - 0.968)
Jiangsu	p0-Digestive-system	p1-Female-reproductive-system	p2-Respiratory-system	p3-Blood-and-lymphatic-system	p4-benign-disease
Accuracy (95% CI)	0.870 (0.855 - 0.883)	0.881 (0.868 - 0.894)	0.909 (0.896 - 0.920)	0.822 (0.806 - 0.837)	0.954 (0.945 - 0.962)
SN (95% CI)	0.696 (0.638 - 0.751)	0.924 (0.891 - 0.951)	0.948 (0.932 - 0.961)	0.939 (0.798 - 0.993)	0.968 (0.953 - 0.979)
SP (95% CI)	0.892 (0.878 - 0.905)	0.875 (0.859 - 0.889)	0.882 (0.865 - 0.899)	0.821 (0.804 - 0.836)	0.947 (0.935 - 0.958)
PPV (95% CI)	0.452 (0.403 - 0.501)	0.544 (0.501 - 0.585)	0.845 (0.822 - 0.866)	0.069 (0.047 - 0.096)	0.901 (0.879 - 0.920)
NPV (95% CI)	0.958 (0.948 - 0.967)	0.986 (0.980 - 0.991)	0.962 (0.950 - 0.971)	0.999 (0.996 - 1.000)	0.984 (0.976 - 0.989)
Kappa	0.476	0.618	0.814	0.105	0.898
F1	0.548	0.685	0.893	0.128	0.933
AUROC	0.868 (0.844 - 0.892)	0.958 (0.949 - 0.967)	0.949 (0.941 - 0.958)	0.938 (0.905 - 0.970)	0.987 (0.983 - 0.991)
Tianjin-P	p0-Digestive-system	p1-Female-reproductive-system	p2-Respiratory-system	p3-Blood-and-lymphatic-system	p4-benign-disease
Accuracy (95% CI)	0.843 (0.832 - 0.855)	0.826 (0.814 - 0.838)	0.865 (0.854 - 0.875)	0.841 (0.829 - 0.852)	0.911 (0.901 - 0.919)
SN (95% CI)	0.756 (0.704 - 0.802)	0.931 (0.913 - 0.947)	0.910 (0.892 - 0.926)	0.825 (0.709 - 0.909)	0.907 (0.892 - 0.921)
SP (95% CI)	0.851 (0.839 - 0.862)	0.795 (0.781 - 0.810)	0.846 (0.832 - 0.859)	0.841 (0.829 - 0.853)	0.913 (0.901 - 0.924)
PPV (95% CI)	0.306 (0.274 - 0.340)	0.570 (0.544 - 0.596)	0.706 (0.682 - 0.729)	0.078 (0.059 - 0.101)	0.869 (0.852 - 0.885)
NPV (95% CI)	0.976 (0.970 - 0.981)	0.975 (0.969 - 0.981)	0.959 (0.950 - 0.966)	0.997 (0.994 - 0.998)	0.939 (0.929 - 0.949)
Kappa	0.363	0.594	0.697	0.117	0.814
F1	0.436	0.707	0.795	0.143	0.888
AUROC	0.875 (0.853 - 0.897)	0.935 (0.927 - 0.942)	0.942 (0.934 - 0.950)	0.872 (0.812 - 0.932)	0.961 (0.955 - 0.967)
Tianjin	p0-Digestive-system	p1-Female-reproductive-system	p2-Respiratory-system	p3-Blood-and-lymphatic-system	p4-benign-disease
Accuracy (95% CI)	0.813 (0.801 - 0.825)	0.797 (0.784 - 0.809)	0.828 (0.817 - 0.840)	0.809 (0.797 - 0.821)	0.930 (0.922 - 0.938)
SN (95% CI)	0.746 (0.709 - 0.781)	0.927 (0.913 - 0.939)	0.825 (0.804 - 0.844)	0.867 (0.693 - 0.962)	0.896 (0.865 - 0.922)
SP (95% CI)	0.824 (0.811 - 0.836)	0.711 (0.693 - 0.729)	0.830 (0.816 - 0.844)	0.809 (0.797 - 0.821)	0.934 (0.926 - 0.942)
PPV (95% CI)	0.411 (0.381 - 0.441)	0.679 (0.659 - 0.698)	0.717 (0.694 - 0.738)	0.032 (0.021 - 0.046)	0.633 (0.595 - 0.670)
NPV (95% CI)	0.952 (0.944 - 0.959)	0.936 (0.924 - 0.947)	0.901 (0.889 - 0.912)	0.999 (0.997 - 1.000)	0.986 (0.982 - 0.990)
Kappa	0.425	0.6	0.632	0.048	0.703
F1	0.53	0.784	0.767	0.061	0.742
AUROC	0.869 (0.852 - 0.886)	0.904 (0.895 - 0.912)	0.907 (0.898 - 0.916)	0.904 (0.839 - 0.969)	0.967 (0.959 - 0.974)
Yantai	p0-Digestive-system	p1-Female-reproductive-system	p2-Respiratory-system	p3-Blood-and-lymphatic-system	p4-benign-disease
Accuracy (95% CI)	0.873 (0.866 - 0.879)	0.872 (0.866 - 0.879)	0.889 (0.883 - 0.895)	0.957 (0.953 - 0.960)	0.921 (0.916 - 0.926)
SN (95% CI)	0.795 (0.762 - 0.825)	0.915 (0.903 - 0.927)	0.924 (0.913 - 0.933)	0.731 (0.638 - 0.812)	0.921 (0.913 - 0.929)
SP (95% CI)	0.878 (0.871 - 0.884)	0.860 (0.853 - 0.868)	0.876 (0.869 - 0.884)	0.959 (0.955 - 0.963)	0.921 (0.914 - 0.928)
PPV (95% CI)	0.301 (0.280 - 0.323)	0.643 (0.626 - 0.659)	0.730 (0.716 - 0.745)	0.155 (0.125 - 0.189)	0.904 (0.896 - 0.913)
NPV (95% CI)	0.985 (0.982 - 0.987)	0.974 (0.970 - 0.977)	0.969 (0.965 - 0.973)	0.997 (0.996 - 0.998)	0.936 (0.929 - 0.942)
Kappa	0.381	0.672	0.738	0.243	0.841
F1	0.437	0.755	0.816	0.256	0.913
AUROC	0.902 (0.887 - 0.916)	0.957 (0.954 - 0.961)	0.957 (0.953 - 0.961)	0.880 (0.836 - 0.925)	0.970 (0.967 - 0.973)
Zhengzhou	p0-Digestive-system	p1-Female-reproductive-system	p2-Respiratory-system	p3-Blood-and-lymphatic-system	p4-benign-disease
Accuracy (95% CI)	0.833 (0.824 - 0.843)	0.839 (0.830 - 0.848)	0.859 (0.850 - 0.868)	0.917 (0.910 - 0.923)	0.874 (0.866 - 0.882)
SN (95% CI)	0.774 (0.736 - 0.808)	0.925 (0.904 - 0.943)	0.872 (0.854 - 0.888)	0.827 (0.770 - 0.875)	0.903 (0.892 - 0.913)
SP (95% CI)	0.839 (0.829 - 0.849)	0.827 (0.817 - 0.837)	0.855 (0.844 - 0.865)	0.920 (0.913 - 0.927)	0.845 (0.832 - 0.858)
PPV (95% CI)	0.315 (0.290 - 0.341)	0.431 (0.407 - 0.455)	0.673 (0.652 - 0.693)	0.269 (0.235 - 0.304)	0.853 (0.841 - 0.865)
NPV (95% CI)	0.975 (0.970 - 0.979)	0.987 (0.984 - 0.990)	0.951 (0.944 - 0.957)	0.993 (0.991 - 0.995)	0.898 (0.886 - 0.908)
Kappa	0.37	0.504	0.662	0.373	0.748
F1	0.448	0.588	0.759	0.405	0.878
AUROC	0.889 (0.875 - 0.904)	0.951 (0.945 - 0.957)	0.925 (0.918 - 0.933)	0.931 (0.912 - 0.950)	0.942 (0.937 - 0.948)
Supplementary Table 2b - Classification performance of AbMIL with multiple attention branches (AbMIL-MB) model by histological image feature.

## Sheet: Supp_Table 2c
ALL	p0-Digestive-system	p1-Female-reproductive-system	p2-Respiratory-system	p3-Blood-and-lymphatic-system	p4-benign-disease
Accuracy (95% CI)	0.836 (0.832 - 0.841)	0.852 (0.848 - 0.857)	0.872 (0.868 - 0.876)	0.915 (0.912 - 0.918)	0.913 (0.909 - 0.916)
SN (95% CI)	0.776 (0.758 - 0.792)	0.927 (0.920 - 0.933)	0.892 (0.885 - 0.898)	0.781 (0.740 - 0.819)	0.923 (0.917 - 0.928)
SP (95% CI)	0.842 (0.837 - 0.847)	0.832 (0.827 - 0.837)	0.865 (0.860 - 0.869)	0.917 (0.914 - 0.921)	0.906 (0.902 - 0.911)
PPV (95% CI)	0.319 (0.307 - 0.331)	0.605 (0.595 - 0.615)	0.729 (0.720 - 0.738)	0.136 (0.123 - 0.150)	0.863 (0.856 - 0.869)
NPV (95% CI)	0.975 (0.973 - 0.977)	0.976 (0.974 - 0.978)	0.951 (0.948 - 0.954)	0.996 (0.995 - 0.997)	0.948 (0.945 - 0.952)
Kappa	0.375	0.636	0.71	0.21	0.819
F1	0.452	0.732	0.802	0.232	0.892
AUROC	0.886 (0.879 - 0.894)	0.949 (0.946 - 0.951)	0.938 (0.935 - 0.941)	0.911 (0.893 - 0.928)	0.966 (0.964 - 0.968)
Jiangsu	p0-Digestive-system	p1-Female-reproductive-system	p2-Respiratory-system	p3-Blood-and-lymphatic-system	p4-benign-disease
Accuracy (95% CI)	0.888 (0.874 - 0.900)	0.883 (0.870 - 0.896)	0.911 (0.899 - 0.922)	0.934 (0.923 - 0.944)	0.951 (0.941 - 0.959)
SN (95% CI)	0.685 (0.626 - 0.740)	0.903 (0.866 - 0.933)	0.950 (0.934 - 0.963)	0.727 (0.545 - 0.867)	0.975 (0.961 - 0.984)
SP (95% CI)	0.914 (0.901 - 0.925)	0.880 (0.865 - 0.894)	0.885 (0.867 - 0.901)	0.937 (0.926 - 0.946)	0.939 (0.926 - 0.950)
PPV (95% CI)	0.504 (0.452 - 0.556)	0.549 (0.506 - 0.591)	0.847 (0.824 - 0.868)	0.140 (0.091 - 0.200)	0.888 (0.865 - 0.908)
NPV (95% CI)	0.958 (0.948 - 0.966)	0.983 (0.975 - 0.988)	0.963 (0.952 - 0.973)	0.996 (0.992 - 0.998)	0.987 (0.980 - 0.992)
Kappa	0.518	0.616	0.818	0.216	0.892
F1	0.581	0.683	0.896	0.234	0.929
AUROC	0.869 (0.845 - 0.894)	0.959 (0.950 - 0.968)	0.952 (0.944 - 0.961)	0.916 (0.870 - 0.963)	0.987 (0.983 - 0.992)
Tianjin-P	p0-Digestive-system	p1-Female-reproductive-system	p2-Respiratory-system	p3-Blood-and-lymphatic-system	p4-benign-disease
Accuracy (95% CI)	0.784 (0.771 - 0.797)	0.836 (0.824 - 0.847)	0.863 (0.852 - 0.874)	0.835 (0.823 - 0.846)	0.912 (0.903 - 0.921)
SN (95% CI)	0.854 (0.810 - 0.891)	0.919 (0.899 - 0.936)	0.907 (0.888 - 0.923)	0.857 (0.746 - 0.933)	0.920 (0.906 - 0.933)
SP (95% CI)	0.778 (0.764 - 0.792)	0.812 (0.797 - 0.826)	0.845 (0.831 - 0.858)	0.834 (0.822 - 0.846)	0.907 (0.894 - 0.918)
PPV (95% CI)	0.251 (0.225 - 0.278)	0.587 (0.561 - 0.614)	0.704 (0.680 - 0.727)	0.078 (0.059 - 0.100)	0.863 (0.845 - 0.879)
NPV (95% CI)	0.984 (0.979 - 0.988)	0.972 (0.964 - 0.978)	0.957 (0.948 - 0.965)	0.997 (0.995 - 0.999)	0.947 (0.937 - 0.956)
Kappa	0.301	0.609	0.693	0.117	0.817
F1	0.388	0.717	0.792	0.142	0.891
AUROC	0.879 (0.857 - 0.900)	0.937 (0.930 - 0.944)	0.939 (0.930 - 0.947)	0.878 (0.819 - 0.937)	0.961 (0.955 - 0.967)
Tianjin	p0-Digestive-system	p1-Female-reproductive-system	p2-Respiratory-system	p3-Blood-and-lymphatic-system	p4-benign-disease
Accuracy (95% CI)	0.825 (0.814 - 0.837)	0.809 (0.797 - 0.821)	0.819 (0.807 - 0.830)	0.802 (0.790 - 0.814)	0.941 (0.934 - 0.948)
SN (95% CI)	0.755 (0.718 - 0.789)	0.889 (0.873 - 0.904)	0.863 (0.844 - 0.881)	0.833 (0.653 - 0.944)	0.887 (0.855 - 0.914)
SP (95% CI)	0.837 (0.825 - 0.849)	0.756 (0.739 - 0.773)	0.796 (0.780 - 0.811)	0.802 (0.789 - 0.814)	0.948 (0.940 - 0.955)
PPV (95% CI)	0.432 (0.402 - 0.463)	0.706 (0.686 - 0.726)	0.688 (0.666 - 0.709)	0.029 (0.019 - 0.043)	0.684 (0.645 - 0.720)
NPV (95% CI)	0.954 (0.946 - 0.961)	0.912 (0.899 - 0.924)	0.918 (0.906 - 0.929)	0.999 (0.997 - 1.000)	0.985 (0.981 - 0.989)
Kappa	0.451	0.618	0.621	0.044	0.739
F1	0.55	0.787	0.765	0.057	0.772
AUROC	0.871 (0.855 - 0.888)	0.902 (0.893 - 0.911)	0.902 (0.892 - 0.912)	0.886 (0.812 - 0.960)	0.966 (0.958 - 0.974)
Yantai	p0-Digestive-system	p1-Female-reproductive-system	p2-Respiratory-system	p3-Blood-and-lymphatic-system	p4-benign-disease
Accuracy (95% CI)	0.858 (0.851 - 0.865)	0.871 (0.865 - 0.878)	0.886 (0.880 - 0.892)	0.944 (0.939 - 0.948)	0.924 (0.918 - 0.929)
SN (95% CI)	0.838 (0.807 - 0.865)	0.923 (0.912 - 0.934)	0.931 (0.921 - 0.940)	0.787 (0.698 - 0.860)	0.921 (0.913 - 0.929)
SP (95% CI)	0.860 (0.853 - 0.866)	0.857 (0.849 - 0.864)	0.870 (0.863 - 0.878)	0.946 (0.941 - 0.950)	0.925 (0.918 - 0.932)
PPV (95% CI)	0.283 (0.263 - 0.304)	0.639 (0.623 - 0.656)	0.722 (0.708 - 0.737)	0.129 (0.105 - 0.157)	0.909 (0.900 - 0.917)
NPV (95% CI)	0.988 (0.985 - 0.990)	0.976 (0.972 - 0.979)	0.972 (0.968 - 0.976)	0.998 (0.997 - 0.999)	0.936 (0.929 - 0.942)
Kappa	0.364	0.672	0.734	0.208	0.846
F1	0.423	0.755	0.813	0.222	0.915
AUROC	0.916 (0.903 - 0.929)	0.959 (0.956 - 0.963)	0.955 (0.950 - 0.959)	0.910 (0.874 - 0.947)	0.971 (0.968 - 0.974)
Zhengzhou	p0-Digestive-system	p1-Female-reproductive-system	p2-Respiratory-system	p3-Blood-and-lymphatic-system	p4-benign-disease
Accuracy (95% CI)	0.812 (0.802 - 0.822)	0.867 (0.858 - 0.875)	0.855 (0.846 - 0.864)	0.911 (0.904 - 0.918)	0.879 (0.871 - 0.887)
SN (95% CI)	0.816 (0.781 - 0.848)	0.897 (0.873 - 0.917)	0.870 (0.852 - 0.886)	0.780 (0.719 - 0.834)	0.880 (0.868 - 0.891)
SP (95% CI)	0.812 (0.801 - 0.822)	0.862 (0.853 - 0.871)	0.850 (0.840 - 0.860)	0.916 (0.909 - 0.923)	0.879 (0.867 - 0.890)
PPV (95% CI)	0.293 (0.270 - 0.317)	0.480 (0.454 - 0.506)	0.665 (0.644 - 0.685)	0.249 (0.216 - 0.283)	0.878 (0.866 - 0.890)
NPV (95% CI)	0.979 (0.974 - 0.983)	0.983 (0.979 - 0.987)	0.950 (0.943 - 0.957)	0.992 (0.989 - 0.994)	0.880 (0.868 - 0.891)
Kappa	0.347	0.553	0.654	0.343	0.758
F1	0.431	0.625	0.754	0.377	0.879
AUROC	0.896 (0.882 - 0.910)	0.951 (0.945 - 0.957)	0.920 (0.913 - 0.928)	0.914 (0.890 - 0.938)	0.943 (0.938 - 0.949)
Supplementary Table 2c - Classification performance of AbMIL with multiple attention branches (AbMIL-MB) model by cytological and histological image feature.

## Sheet: Supp_Table 3a
ALL	p0-Digestive-system	p1-Female-reproductive-system	p2-Respiratory-system	p3-Blood-and-lymphatic-system	p4-benign-disease
Accuracy (95% CI)	0.865 (0.861 - 0.869)	0.856 (0.851 - 0.860)	0.872 (0.868 - 0.876)	0.927 (0.923 - 0.930)	0.901 (0.898 - 0.905)
SN (95% CI)	0.718 (0.699 - 0.736)	0.931 (0.924 - 0.937)	0.908 (0.902 - 0.915)	0.801 (0.761 - 0.837)	0.903 (0.897 - 0.908)
SP (95% CI)	0.879 (0.875 - 0.883)	0.835 (0.830 - 0.840)	0.858 (0.853 - 0.863)	0.929 (0.925 - 0.932)	0.901 (0.896 - 0.905)
PPV (95% CI)	0.361 (0.347 - 0.375)	0.610 (0.600 - 0.620)	0.723 (0.714 - 0.732)	0.158 (0.143 - 0.173)	0.853 (0.846 - 0.859)
NPV (95% CI)	0.970 (0.968 - 0.972)	0.978 (0.975 - 0.980)	0.958 (0.955 - 0.961)	0.996 (0.996 - 0.997)	0.936 (0.932 - 0.939)
Kappa	0.413	0.643	0.712	0.243	0.795
F1	0.481	0.737	0.805	0.263	0.877
AUROC	0.877 (0.870 - 0.885)	0.951 (0.949 - 0.953)	0.943 (0.940 - 0.946)	0.920 (0.904 - 0.936)	0.958 (0.956 - 0.961)
Jiangsu	p0-Digestive-system	p1-Female-reproductive-system	p2-Respiratory-system	p3-Blood-and-lymphatic-system	p4-benign-disease
Accuracy (95% CI)	0.868 (0.853 - 0.881)	0.893 (0.880 - 0.905)	0.917 (0.905 - 0.928)	0.948 (0.939 - 0.957)	0.960 (0.951 - 0.967)
SN (95% CI)	0.689 (0.630 - 0.744)	0.949 (0.919 - 0.970)	0.946 (0.929 - 0.959)	0.848 (0.681 - 0.949)	0.971 (0.956 - 0.981)
SP (95% CI)	0.890 (0.876 - 0.903)	0.884 (0.870 - 0.898)	0.898 (0.881 - 0.913)	0.950 (0.940 - 0.958)	0.954 (0.943 - 0.964)
PPV (95% CI)	0.446 (0.398 - 0.495)	0.570 (0.527 - 0.612)	0.862 (0.840 - 0.882)	0.192 (0.131 - 0.265)	0.913 (0.892 - 0.931)
NPV (95% CI)	0.957 (0.947 - 0.966)	0.991 (0.985 - 0.995)	0.961 (0.949 - 0.971)	0.998 (0.995 - 0.999)	0.985 (0.978 - 0.991)
Kappa	0.468	0.651	0.831	0.297	0.91
F1	0.541	0.712	0.902	0.313	0.941
AUROC	0.869 (0.845 - 0.893)	0.969 (0.962 - 0.977)	0.958 (0.950 - 0.966)	0.946 (0.906 - 0.986)	0.989 (0.986 - 0.993)
Tianjin-P	p0-Digestive-system	p1-Female-reproductive-system	p2-Respiratory-system	p3-Blood-and-lymphatic-system	p4-benign-disease
Accuracy (95% CI)	0.901 (0.891 - 0.910)	0.849 (0.838 - 0.860)	0.869 (0.858 - 0.879)	0.964 (0.958 - 0.970)	0.892 (0.882 - 0.902)
SN (95% CI)	0.635 (0.579 - 0.688)	0.913 (0.893 - 0.931)	0.925 (0.908 - 0.940)	0.698 (0.570 - 0.808)	0.892 (0.876 - 0.907)
SP (95% CI)	0.924 (0.915 - 0.932)	0.831 (0.817 - 0.844)	0.846 (0.832 - 0.859)	0.968 (0.962 - 0.974)	0.893 (0.879 - 0.905)
PPV (95% CI)	0.420 (0.375 - 0.466)	0.611 (0.584 - 0.637)	0.709 (0.685 - 0.732)	0.263 (0.198 - 0.337)	0.841 (0.823 - 0.859)
NPV (95% CI)	0.967 (0.960 - 0.972)	0.970 (0.963 - 0.977)	0.965 (0.957 - 0.972)	0.995 (0.992 - 0.997)	0.929 (0.917 - 0.939)
Kappa	0.453	0.633	0.707	0.368	0.776
F1	0.506	0.732	0.803	0.383	0.866
AUROC	0.848 (0.823 - 0.872)	0.938 (0.931 - 0.945)	0.942 (0.933 - 0.950)	0.886 (0.835 - 0.938)	0.949 (0.942 - 0.956)
Tianjin	p0-Digestive-system	p1-Female-reproductive-system	p2-Respiratory-system	p3-Blood-and-lymphatic-system	p4-benign-disease
Accuracy (95% CI)	0.850 (0.839 - 0.860)	0.812 (0.800 - 0.824)	0.828 (0.816 - 0.839)	0.940 (0.933 - 0.947)	0.897 (0.887 - 0.906)
SN (95% CI)	0.717 (0.679 - 0.753)	0.909 (0.894 - 0.922)	0.833 (0.813 - 0.852)	0.667 (0.472 - 0.827)	0.904 (0.874 - 0.929)
SP (95% CI)	0.871 (0.860 - 0.882)	0.748 (0.731 - 0.765)	0.825 (0.811 - 0.839)	0.942 (0.935 - 0.949)	0.896 (0.885 - 0.905)
PPV (95% CI)	0.479 (0.445 - 0.512)	0.704 (0.684 - 0.723)	0.713 (0.691 - 0.734)	0.077 (0.048 - 0.116)	0.523 (0.488 - 0.558)
NPV (95% CI)	0.949 (0.941 - 0.957)	0.926 (0.913 - 0.937)	0.905 (0.893 - 0.916)	0.997 (0.995 - 0.999)	0.987 (0.982 - 0.990)
Kappa	0.487	0.626	0.633	0.127	0.607
F1	0.574	0.793	0.768	0.138	0.663
AUROC	0.875 (0.859 - 0.891)	0.908 (0.900 - 0.917)	0.912 (0.903 - 0.920)	0.853 (0.775 - 0.931)	0.958 (0.949 - 0.967)
Yantai	p0-Digestive-system	p1-Female-reproductive-system	p2-Respiratory-system	p3-Blood-and-lymphatic-system	p4-benign-disease
Accuracy (95% CI)	0.896 (0.890 - 0.901)	0.880 (0.874 - 0.886)	0.890 (0.884 - 0.896)	0.938 (0.933 - 0.942)	0.900 (0.894 - 0.905)
SN (95% CI)	0.769 (0.735 - 0.801)	0.919 (0.907 - 0.929)	0.931 (0.921 - 0.940)	0.778 (0.688 - 0.852)	0.883 (0.874 - 0.892)
SP (95% CI)	0.904 (0.898 - 0.910)	0.870 (0.862 - 0.877)	0.875 (0.867 - 0.882)	0.939 (0.935 - 0.944)	0.913 (0.906 - 0.920)
PPV (95% CI)	0.347 (0.323 - 0.372)	0.659 (0.642 - 0.675)	0.730 (0.715 - 0.744)	0.117 (0.094 - 0.142)	0.891 (0.882 - 0.900)
NPV (95% CI)	0.983 (0.981 - 0.986)	0.975 (0.971 - 0.978)	0.972 (0.968 - 0.976)	0.998 (0.996 - 0.998)	0.907 (0.899 - 0.914)
Kappa	0.429	0.689	0.741	0.188	0.797
F1	0.478	0.767	0.818	0.203	0.887
AUROC	0.903 (0.889 - 0.916)	0.959 (0.955 - 0.962)	0.955 (0.951 - 0.959)	0.892 (0.849 - 0.935)	0.956 (0.952 - 0.960)
Zhengzhou	p0-Digestive-system	p1-Female-reproductive-system	p2-Respiratory-system	p3-Blood-and-lymphatic-system	p4-benign-disease
Accuracy (95% CI)	0.840 (0.831 - 0.849)	0.867 (0.858 - 0.875)	0.872 (0.863 - 0.880)	0.907 (0.900 - 0.915)	0.876 (0.868 - 0.884)
SN (95% CI)	0.757 (0.719 - 0.793)	0.928 (0.907 - 0.945)	0.862 (0.844 - 0.878)	0.855 (0.801 - 0.899)	0.891 (0.880 - 0.902)
SP (95% CI)	0.848 (0.839 - 0.857)	0.858 (0.849 - 0.867)	0.875 (0.865 - 0.884)	0.909 (0.902 - 0.916)	0.861 (0.849 - 0.873)
PPV (95% CI)	0.323 (0.297 - 0.349)	0.481 (0.456 - 0.507)	0.702 (0.681 - 0.722)	0.251 (0.220 - 0.284)	0.865 (0.853 - 0.877)
NPV (95% CI)	0.973 (0.969 - 0.978)	0.988 (0.985 - 0.991)	0.949 (0.942 - 0.955)	0.994 (0.992 - 0.996)	0.888 (0.877 - 0.899)
Kappa	0.376	0.562	0.685	0.354	0.753
F1	0.453	0.634	0.774	0.388	0.878
AUROC	0.879 (0.863 - 0.895)	0.953 (0.947 - 0.959)	0.929 (0.922 - 0.936)	0.945 (0.929 - 0.961)	0.942 (0.937 - 0.948)
Supplementary Table 3a - Classification performance of Transformer-based multiple-instance learning (TransMIL) model by cytological image feature.

## Sheet: Supp_Table 3b
ALL	p0-Digestive-system	p1-Female-reproductive-system	p2-Respiratory-system	p3-Blood-and-lymphatic-system	p4-benign-disease
Accuracy (95% CI)	0.832 (0.828 - 0.837)	0.858 (0.854 - 0.862)	0.873 (0.869 - 0.877)	0.905 (0.901 - 0.908)	0.903 (0.900 - 0.907)
SN (95% CI)	0.775 (0.757 - 0.791)	0.931 (0.925 - 0.938)	0.890 (0.883 - 0.897)	0.835 (0.797 - 0.868)	0.907 (0.901 - 0.912)
SP (95% CI)	0.838 (0.833 - 0.842)	0.838 (0.833 - 0.843)	0.866 (0.862 - 0.871)	0.906 (0.902 - 0.909)	0.901 (0.897 - 0.906)
PPV (95% CI)	0.313 (0.301 - 0.325)	0.615 (0.605 - 0.625)	0.732 (0.723 - 0.740)	0.129 (0.117 - 0.141)	0.854 (0.847 - 0.860)
NPV (95% CI)	0.975 (0.973 - 0.977)	0.978 (0.976 - 0.980)	0.951 (0.947 - 0.954)	0.997 (0.996 - 0.998)	0.938 (0.934 - 0.942)
Kappa	0.367	0.649	0.711	0.2	0.799
F1	0.446	0.741	0.803	0.223	0.879
AUROC	0.886 (0.878 - 0.893)	0.952 (0.950 - 0.954)	0.941 (0.938 - 0.944)	0.924 (0.907 - 0.940)	0.961 (0.959 - 0.963)
Jiangsu	p0-Digestive-system	p1-Female-reproductive-system	p2-Respiratory-system	p3-Blood-and-lymphatic-system	p4-benign-disease
Accuracy (95% CI)	0.851 (0.836 - 0.865)	0.896 (0.883 - 0.908)	0.910 (0.897 - 0.921)	0.943 (0.933 - 0.952)	0.953 (0.943 - 0.961)
SN (95% CI)	0.763 (0.708 - 0.812)	0.915 (0.880 - 0.943)	0.947 (0.931 - 0.960)	0.818 (0.645 - 0.930)	0.971 (0.956 - 0.981)
SP (95% CI)	0.862 (0.847 - 0.877)	0.893 (0.879 - 0.906)	0.885 (0.867 - 0.901)	0.945 (0.935 - 0.953)	0.943 (0.931 - 0.954)
PPV (95% CI)	0.415 (0.372 - 0.460)	0.580 (0.537 - 0.623)	0.847 (0.824 - 0.868)	0.172 (0.116 - 0.240)	0.895 (0.872 - 0.914)
NPV (95% CI)	0.966 (0.957 - 0.974)	0.985 (0.978 - 0.990)	0.961 (0.949 - 0.971)	0.997 (0.994 - 0.999)	0.985 (0.977 - 0.990)
Kappa	0.458	0.651	0.816	0.267	0.895
F1	0.538	0.71	0.894	0.284	0.931
AUROC	0.885 (0.862 - 0.908)	0.965 (0.957 - 0.973)	0.953 (0.945 - 0.962)	0.933 (0.879 - 0.987)	0.987 (0.983 - 0.992)
Tianjin-P	p0-Digestive-system	p1-Female-reproductive-system	p2-Respiratory-system	p3-Blood-and-lymphatic-system	p4-benign-disease
Accuracy (95% CI)	0.815 (0.803 - 0.827)	0.833 (0.821 - 0.844)	0.849 (0.838 - 0.861)	0.860 (0.849 - 0.871)	0.900 (0.890 - 0.909)
SN (95% CI)	0.771 (0.721 - 0.817)	0.944 (0.926 - 0.958)	0.913 (0.895 - 0.929)	0.794 (0.673 - 0.885)	0.875 (0.858 - 0.891)
SP (95% CI)	0.819 (0.806 - 0.832)	0.800 (0.786 - 0.814)	0.824 (0.809 - 0.838)	0.861 (0.850 - 0.872)	0.915 (0.903 - 0.926)
PPV (95% CI)	0.271 (0.242 - 0.301)	0.580 (0.554 - 0.605)	0.678 (0.653 - 0.701)	0.085 (0.064 - 0.111)	0.868 (0.850 - 0.884)
NPV (95% CI)	0.976 (0.970 - 0.981)	0.980 (0.974 - 0.985)	0.959 (0.950 - 0.966)	0.996 (0.993 - 0.998)	0.920 (0.908 - 0.931)
Kappa	0.32	0.609	0.668	0.129	0.789
F1	0.401	0.718	0.778	0.154	0.872
AUROC	0.877 (0.856 - 0.897)	0.936 (0.928 - 0.943)	0.935 (0.927 - 0.944)	0.881 (0.828 - 0.933)	0.954 (0.948 - 0.961)
Tianjin	p0-Digestive-system	p1-Female-reproductive-system	p2-Respiratory-system	p3-Blood-and-lymphatic-system	p4-benign-disease
Accuracy (95% CI)	0.866 (0.856 - 0.876)	0.814 (0.802 - 0.825)	0.830 (0.818 - 0.841)	0.935 (0.927 - 0.942)	0.919 (0.910 - 0.927)
SN (95% CI)	0.692 (0.653 - 0.729)	0.910 (0.896 - 0.924)	0.839 (0.819 - 0.858)	0.733 (0.541 - 0.877)	0.900 (0.869 - 0.926)
SP (95% CI)	0.895 (0.884 - 0.905)	0.750 (0.733 - 0.767)	0.825 (0.811 - 0.839)	0.936 (0.928 - 0.943)	0.921 (0.912 - 0.930)
PPV (95% CI)	0.520 (0.484 - 0.555)	0.706 (0.686 - 0.725)	0.714 (0.692 - 0.736)	0.076 (0.048 - 0.113)	0.592 (0.555 - 0.628)
NPV (95% CI)	0.946 (0.938 - 0.954)	0.927 (0.915 - 0.938)	0.908 (0.896 - 0.919)	0.998 (0.996 - 0.999)	0.986 (0.982 - 0.990)
Kappa	0.515	0.629	0.638	0.127	0.669
F1	0.594	0.795	0.772	0.138	0.714
AUROC	0.875 (0.859 - 0.890)	0.910 (0.902 - 0.919)	0.912 (0.903 - 0.921)	0.832 (0.727 - 0.937)	0.966 (0.958 - 0.973)
Yantai	p0-Digestive-system	p1-Female-reproductive-system	p2-Respiratory-system	p3-Blood-and-lymphatic-system	p4-benign-disease
Accuracy (95% CI)	0.879 (0.872 - 0.885)	0.885 (0.879 - 0.891)	0.893 (0.887 - 0.899)	0.910 (0.904 - 0.915)	0.918 (0.913 - 0.923)
SN (95% CI)	0.812 (0.780 - 0.841)	0.915 (0.903 - 0.927)	0.921 (0.910 - 0.930)	0.796 (0.708 - 0.868)	0.903 (0.894 - 0.911)
SP (95% CI)	0.883 (0.877 - 0.889)	0.876 (0.869 - 0.883)	0.883 (0.876 - 0.890)	0.911 (0.905 - 0.916)	0.930 (0.923 - 0.936)
PPV (95% CI)	0.315 (0.293 - 0.338)	0.670 (0.653 - 0.687)	0.741 (0.726 - 0.755)	0.084 (0.068 - 0.103)	0.912 (0.904 - 0.920)
NPV (95% CI)	0.986 (0.983 - 0.988)	0.974 (0.970 - 0.978)	0.968 (0.964 - 0.972)	0.998 (0.997 - 0.999)	0.922 (0.915 - 0.929)
Kappa	0.4	0.699	0.746	0.136	0.834
F1	0.454	0.774	0.821	0.152	0.908
AUROC	0.915 (0.902 - 0.928)	0.961 (0.957 - 0.964)	0.956 (0.952 - 0.960)	0.898 (0.856 - 0.940)	0.965 (0.961 - 0.968)
Zhengzhou	p0-Digestive-system	p1-Female-reproductive-system	p2-Respiratory-system	p3-Blood-and-lymphatic-system	p4-benign-disease
Accuracy (95% CI)	0.810 (0.800 - 0.820)	0.867 (0.859 - 0.876)	0.860 (0.851 - 0.869)	0.941 (0.935 - 0.947)	0.877 (0.868 - 0.885)
SN (95% CI)	0.827 (0.793 - 0.858)	0.932 (0.911 - 0.948)	0.868 (0.851 - 0.885)	0.879 (0.827 - 0.919)	0.895 (0.884 - 0.906)
SP (95% CI)	0.808 (0.798 - 0.818)	0.858 (0.849 - 0.867)	0.857 (0.847 - 0.867)	0.944 (0.938 - 0.949)	0.859 (0.846 - 0.871)
PPV (95% CI)	0.292 (0.269 - 0.315)	0.482 (0.456 - 0.508)	0.675 (0.655 - 0.696)	0.357 (0.316 - 0.399)	0.863 (0.851 - 0.875)
NPV (95% CI)	0.980 (0.976 - 0.984)	0.989 (0.985 - 0.992)	0.950 (0.943 - 0.957)	0.995 (0.993 - 0.997)	0.891 (0.880 - 0.902)
Kappa	0.347	0.564	0.663	0.482	0.754
F1	0.432	0.635	0.76	0.507	0.879
AUROC	0.892 (0.878 - 0.907)	0.956 (0.951 - 0.962)	0.926 (0.919 - 0.933)	0.954 (0.938 - 0.970)	0.942 (0.936 - 0.948)
Supplementary Table 3b - Classification performance of Transformer-based multiple-instance learning (TransMIL) model by histological image feature.

## Sheet: Supp_Table 3c
ALL	p0-Digestive-system	p1-Female-reproductive-system	p2-Respiratory-system	p3-Blood-and-lymphatic-system	p4-benign-disease
Accuracy (95% CI)	0.864 (0.860 - 0.868)	0.869 (0.865 - 0.873)	0.881 (0.877 - 0.885)	0.913 (0.910 - 0.917)	0.905 (0.902 - 0.909)
SN (95% CI)	0.720 (0.701 - 0.738)	0.909 (0.902 - 0.917)	0.890 (0.883 - 0.897)	0.842 (0.804 - 0.874)	0.893 (0.887 - 0.899)
SP (95% CI)	0.877 (0.873 - 0.882)	0.858 (0.854 - 0.863)	0.877 (0.873 - 0.882)	0.915 (0.911 - 0.918)	0.913 (0.909 - 0.917)
PPV (95% CI)	0.359 (0.345 - 0.373)	0.641 (0.630 - 0.651)	0.748 (0.739 - 0.757)	0.141 (0.128 - 0.155)	0.868 (0.861 - 0.874)
NPV (95% CI)	0.970 (0.968 - 0.973)	0.972 (0.969 - 0.974)	0.951 (0.948 - 0.954)	0.997 (0.996 - 0.998)	0.931 (0.927 - 0.934)
Kappa	0.41	0.667	0.727	0.22	0.802
F1	0.479	0.752	0.813	0.242	0.88
AUROC	0.879 (0.871 - 0.887)	0.952 (0.949 - 0.954)	0.943 (0.941 - 0.946)	0.943 (0.931 - 0.955)	0.959 (0.957 - 0.962)
Jiangsu	p0-Digestive-system	p1-Female-reproductive-system	p2-Respiratory-system	p3-Blood-and-lymphatic-system	p4-benign-disease
Accuracy (95% CI)	0.837 (0.822 - 0.852)	0.889 (0.875 - 0.901)	0.918 (0.906 - 0.929)	0.939 (0.928 - 0.948)	0.955 (0.945 - 0.963)
SN (95% CI)	0.752 (0.696 - 0.802)	0.924 (0.891 - 0.951)	0.942 (0.925 - 0.956)	0.818 (0.645 - 0.930)	0.973 (0.959 - 0.983)
SP (95% CI)	0.848 (0.832 - 0.863)	0.883 (0.868 - 0.896)	0.902 (0.886 - 0.917)	0.940 (0.930 - 0.950)	0.945 (0.933 - 0.956)
PPV (95% CI)	0.388 (0.346 - 0.431)	0.560 (0.518 - 0.603)	0.866 (0.844 - 0.887)	0.162 (0.109 - 0.226)	0.898 (0.876 - 0.917)
NPV (95% CI)	0.964 (0.954 - 0.972)	0.986 (0.980 - 0.991)	0.958 (0.946 - 0.968)	0.997 (0.994 - 0.999)	0.986 (0.979 - 0.991)
Kappa	0.426	0.635	0.832	0.253	0.9
F1	0.512	0.698	0.902	0.27	0.934
AUROC	0.874 (0.851 - 0.898)	0.966 (0.958 - 0.973)	0.955 (0.947 - 0.963)	0.933 (0.894 - 0.972)	0.989 (0.985 - 0.993)
Tianjin-P	p0-Digestive-system	p1-Female-reproductive-system	p2-Respiratory-system	p3-Blood-and-lymphatic-system	p4-benign-disease
Accuracy (95% CI)	0.844 (0.832 - 0.855)	0.860 (0.848 - 0.870)	0.878 (0.867 - 0.888)	0.862 (0.851 - 0.873)	0.891 (0.880 - 0.900)
SN (95% CI)	0.714 (0.661 - 0.764)	0.908 (0.887 - 0.926)	0.884 (0.864 - 0.902)	0.873 (0.765 - 0.944)	0.865 (0.847 - 0.882)
SP (95% CI)	0.855 (0.843 - 0.866)	0.846 (0.832 - 0.858)	0.876 (0.863 - 0.888)	0.862 (0.850 - 0.872)	0.907 (0.895 - 0.918)
PPV (95% CI)	0.300 (0.268 - 0.335)	0.632 (0.605 - 0.658)	0.742 (0.718 - 0.766)	0.093 (0.071 - 0.120)	0.856 (0.837 - 0.873)
NPV (95% CI)	0.972 (0.965 - 0.977)	0.969 (0.962 - 0.975)	0.949 (0.940 - 0.957)	0.998 (0.995 - 0.999)	0.913 (0.901 - 0.924)
Kappa	0.35	0.652	0.719	0.144	0.771
F1	0.423	0.745	0.807	0.168	0.86
AUROC	0.855 (0.831 - 0.878)	0.941 (0.934 - 0.948)	0.942 (0.934 - 0.950)	0.926 (0.892 - 0.960)	0.948 (0.941 - 0.955)
Tianjin	p0-Digestive-system	p1-Female-reproductive-system	p2-Respiratory-system	p3-Blood-and-lymphatic-system	p4-benign-disease
Accuracy (95% CI)	0.834 (0.823 - 0.845)	0.813 (0.801 - 0.825)	0.816 (0.804 - 0.828)	0.858 (0.847 - 0.868)	0.904 (0.895 - 0.913)
SN (95% CI)	0.745 (0.707 - 0.779)	0.900 (0.885 - 0.914)	0.877 (0.859 - 0.894)	0.767 (0.577 - 0.901)	0.913 (0.884 - 0.937)
SP (95% CI)	0.849 (0.837 - 0.861)	0.756 (0.739 - 0.773)	0.785 (0.769 - 0.800)	0.858 (0.847 - 0.869)	0.903 (0.893 - 0.912)
PPV (95% CI)	0.448 (0.416 - 0.479)	0.708 (0.688 - 0.728)	0.679 (0.658 - 0.701)	0.038 (0.024 - 0.056)	0.544 (0.508 - 0.579)
NPV (95% CI)	0.953 (0.945 - 0.960)	0.920 (0.907 - 0.931)	0.925 (0.913 - 0.935)	0.998 (0.996 - 0.999)	0.988 (0.984 - 0.991)
Kappa	0.465	0.627	0.619	0.059	0.629
F1	0.559	0.793	0.766	0.072	0.681
AUROC	0.871 (0.854 - 0.888)	0.907 (0.899 - 0.916)	0.911 (0.902 - 0.920)	0.870 (0.797 - 0.944)	0.967 (0.959 - 0.974)
Yantai	p0-Digestive-system	p1-Female-reproductive-system	p2-Respiratory-system	p3-Blood-and-lymphatic-system	p4-benign-disease
Accuracy (95% CI)	0.900 (0.894 - 0.906)	0.877 (0.871 - 0.884)	0.905 (0.900 - 0.911)	0.945 (0.940 - 0.949)	0.910 (0.904 - 0.915)
SN (95% CI)	0.778 (0.745 - 0.810)	0.929 (0.917 - 0.939)	0.920 (0.910 - 0.930)	0.824 (0.739 - 0.891)	0.897 (0.888 - 0.905)
SP (95% CI)	0.908 (0.902 - 0.914)	0.863 (0.856 - 0.871)	0.900 (0.893 - 0.907)	0.946 (0.941 - 0.950)	0.921 (0.914 - 0.928)
PPV (95% CI)	0.359 (0.335 - 0.385)	0.651 (0.634 - 0.667)	0.769 (0.755 - 0.784)	0.135 (0.110 - 0.164)	0.901 (0.892 - 0.910)
NPV (95% CI)	0.984 (0.981 - 0.987)	0.978 (0.974 - 0.981)	0.969 (0.965 - 0.973)	0.998 (0.997 - 0.999)	0.917 (0.910 - 0.924)
Kappa	0.445	0.686	0.772	0.219	0.818
F1	0.492	0.765	0.838	0.233	0.899
AUROC	0.906 (0.892 - 0.919)	0.961 (0.957 - 0.964)	0.961 (0.957 - 0.964)	0.938 (0.910 - 0.966)	0.959 (0.956 - 0.963)
Zhengzhou	p0-Digestive-system	p1-Female-reproductive-system	p2-Respiratory-system	p3-Blood-and-lymphatic-system	p4-benign-disease
Accuracy (95% CI)	0.841 (0.832 - 0.850)	0.859 (0.850 - 0.868)	0.864 (0.856 - 0.873)	0.931 (0.924 - 0.937)	0.879 (0.871 - 0.887)
SN (95% CI)	0.774 (0.736 - 0.808)	0.916 (0.894 - 0.935)	0.858 (0.840 - 0.875)	0.850 (0.796 - 0.895)	0.891 (0.880 - 0.902)
SP (95% CI)	0.847 (0.838 - 0.857)	0.851 (0.842 - 0.861)	0.867 (0.857 - 0.876)	0.934 (0.927 - 0.940)	0.867 (0.854 - 0.878)
PPV (95% CI)	0.327 (0.301 - 0.353)	0.466 (0.441 - 0.492)	0.688 (0.667 - 0.708)	0.313 (0.276 - 0.353)	0.870 (0.857 - 0.881)
NPV (95% CI)	0.975 (0.970 - 0.979)	0.986 (0.982 - 0.989)	0.947 (0.940 - 0.953)	0.994 (0.992 - 0.996)	0.889 (0.877 - 0.900)
Kappa	0.384	0.543	0.67	0.429	0.758
F1	0.459	0.618	0.763	0.458	0.88
AUROC	0.886 (0.871 - 0.901)	0.951 (0.945 - 0.957)	0.927 (0.920 - 0.934)	0.957 (0.943 - 0.971)	0.944 (0.938 - 0.949)
Supplementary Table 3c - Classification performance of Transformer-based multiple-instance learning (TransMIL) model by cytological and histological image feature.

## Sheet: Supp_Table 4a
ALL	p0-Digestive-system	p1-Female-reproductive-system	p2-Respiratory-system	p3-Blood-and-lymphatic-system	p4-benign-disease
Accuracy (95% CI)	0.848 (0.843 - 0.852)	0.865 (0.861 - 0.869)	0.868 (0.864 - 0.872)	0.903 (0.899 - 0.906)	0.907 (0.904 - 0.911)
SN (95% CI)	0.760 (0.742 - 0.777)	0.917 (0.910 - 0.924)	0.905 (0.899 - 0.912)	0.853 (0.816 - 0.884)	0.915 (0.909 - 0.920)
SP (95% CI)	0.856 (0.852 - 0.860)	0.850 (0.846 - 0.855)	0.853 (0.848 - 0.858)	0.904 (0.900 - 0.907)	0.903 (0.898 - 0.907)
PPV (95% CI)	0.335 (0.322 - 0.348)	0.630 (0.620 - 0.640)	0.716 (0.707 - 0.725)	0.129 (0.117 - 0.141)	0.857 (0.850 - 0.863)
NPV (95% CI)	0.974 (0.972 - 0.976)	0.974 (0.971 - 0.976)	0.957 (0.953 - 0.960)	0.997 (0.997 - 0.998)	0.943 (0.939 - 0.947)
Kappa	0.391	0.659	0.703	0.201	0.808
F1	0.465	0.747	0.8	0.224	0.885
AUROC	0.888 (0.881 - 0.896)	0.952 (0.950 - 0.954)	0.941 (0.938 - 0.944)	0.941 (0.929 - 0.954)	0.961 (0.958 - 0.963)
Jiangsu	p0-Digestive-system	p1-Female-reproductive-system	p2-Respiratory-system	p3-Blood-and-lymphatic-system	p4-benign-disease
Accuracy (95% CI)	0.871 (0.857 - 0.884)	0.899 (0.886 - 0.911)	0.912 (0.900 - 0.923)	0.946 (0.936 - 0.955)	0.957 (0.948 - 0.965)
SN (95% CI)	0.793 (0.739 - 0.839)	0.924 (0.891 - 0.951)	0.942 (0.925 - 0.956)	0.909 (0.757 - 0.981)	0.967 (0.952 - 0.978)
SP (95% CI)	0.881 (0.866 - 0.895)	0.895 (0.880 - 0.908)	0.892 (0.875 - 0.908)	0.947 (0.937 - 0.955)	0.952 (0.941 - 0.962)
PPV (95% CI)	0.460 (0.414 - 0.507)	0.586 (0.543 - 0.629)	0.855 (0.832 - 0.876)	0.194 (0.135 - 0.265)	0.909 (0.888 - 0.928)
NPV (95% CI)	0.971 (0.962 - 0.978)	0.987 (0.980 - 0.991)	0.958 (0.945 - 0.968)	0.999 (0.996 - 1.000)	0.983 (0.975 - 0.989)
Kappa	0.512	0.659	0.82	0.303	0.905
F1	0.582	0.717	0.896	0.319	0.937
AUROC	0.904 (0.883 - 0.925)	0.972 (0.965 - 0.979)	0.958 (0.950 - 0.966)	0.949 (0.895 - 1.000)	0.988 (0.983 - 0.992)
Tianjin-P	p0-Digestive-system	p1-Female-reproductive-system	p2-Respiratory-system	p3-Blood-and-lymphatic-system	p4-benign-disease
Accuracy (95% CI)	0.830 (0.818 - 0.842)	0.841 (0.830 - 0.853)	0.862 (0.851 - 0.873)	0.850 (0.838 - 0.861)	0.895 (0.885 - 0.905)
SN (95% CI)	0.756 (0.704 - 0.802)	0.936 (0.918 - 0.951)	0.907 (0.888 - 0.923)	0.857 (0.746 - 0.933)	0.852 (0.834 - 0.870)
SP (95% CI)	0.836 (0.824 - 0.848)	0.814 (0.800 - 0.827)	0.845 (0.831 - 0.858)	0.850 (0.838 - 0.861)	0.923 (0.911 - 0.933)
PPV (95% CI)	0.287 (0.256 - 0.319)	0.594 (0.568 - 0.620)	0.703 (0.679 - 0.726)	0.085 (0.064 - 0.109)	0.875 (0.857 - 0.892)
NPV (95% CI)	0.975 (0.969 - 0.980)	0.978 (0.971 - 0.983)	0.957 (0.948 - 0.965)	0.997 (0.995 - 0.999)	0.907 (0.895 - 0.919)
Kappa	0.339	0.623	0.692	0.129	0.779
F1	0.416	0.727	0.792	0.155	0.864
AUROC	0.881 (0.862 - 0.901)	0.937 (0.930 - 0.944)	0.938 (0.929 - 0.946)	0.912 (0.870 - 0.955)	0.942 (0.934 - 0.950)
Tianjin	p0-Digestive-system	p1-Female-reproductive-system	p2-Respiratory-system	p3-Blood-and-lymphatic-system	p4-benign-disease
Accuracy (95% CI)	0.842 (0.831 - 0.853)	0.818 (0.806 - 0.829)	0.824 (0.813 - 0.836)	0.827 (0.815 - 0.838)	0.935 (0.927 - 0.942)
SN (95% CI)	0.751 (0.714 - 0.786)	0.883 (0.866 - 0.898)	0.900 (0.884 - 0.915)	0.767 (0.577 - 0.901)	0.874 (0.841 - 0.903)
SP (95% CI)	0.857 (0.845 - 0.869)	0.775 (0.758 - 0.791)	0.785 (0.769 - 0.800)	0.827 (0.816 - 0.839)	0.943 (0.935 - 0.950)
PPV (95% CI)	0.464 (0.432 - 0.496)	0.721 (0.701 - 0.740)	0.685 (0.664 - 0.706)	0.031 (0.020 - 0.046)	0.659 (0.620 - 0.696)
NPV (95% CI)	0.954 (0.947 - 0.961)	0.909 (0.896 - 0.921)	0.938 (0.927 - 0.947)	0.998 (0.996 - 0.999)	0.983 (0.979 - 0.987)
Kappa	0.483	0.633	0.637	0.047	0.715
F1	0.574	0.794	0.778	0.06	0.751
AUROC	0.887 (0.872 - 0.902)	0.915 (0.907 - 0.923)	0.918 (0.910 - 0.927)	0.883 (0.818 - 0.948)	0.961 (0.951 - 0.971)
Yantai	p0-Digestive-system	p1-Female-reproductive-system	p2-Respiratory-system	p3-Blood-and-lymphatic-system	p4-benign-disease
Accuracy (95% CI)	0.901 (0.895 - 0.906)	0.869 (0.863 - 0.876)	0.885 (0.879 - 0.891)	0.906 (0.900 - 0.911)	0.916 (0.910 - 0.921)
SN (95% CI)	0.780 (0.746 - 0.811)	0.925 (0.913 - 0.935)	0.918 (0.907 - 0.928)	0.796 (0.708 - 0.868)	0.921 (0.912 - 0.928)
SP (95% CI)	0.909 (0.903 - 0.914)	0.854 (0.846 - 0.862)	0.873 (0.865 - 0.880)	0.907 (0.901 - 0.912)	0.911 (0.904 - 0.919)
PPV (95% CI)	0.361 (0.336 - 0.387)	0.635 (0.618 - 0.651)	0.724 (0.709 - 0.738)	0.081 (0.065 - 0.099)	0.893 (0.884 - 0.902)
NPV (95% CI)	0.984 (0.981 - 0.987)	0.976 (0.973 - 0.980)	0.967 (0.963 - 0.971)	0.998 (0.997 - 0.999)	0.934 (0.928 - 0.941)
Kappa	0.447	0.668	0.728	0.13	0.83
F1	0.494	0.753	0.809	0.147	0.907
AUROC	0.911 (0.898 - 0.925)	0.958 (0.954 - 0.962)	0.952 (0.948 - 0.956)	0.923 (0.893 - 0.952)	0.962 (0.958 - 0.966)
Zhengzhou	p0-Digestive-system	p1-Female-reproductive-system	p2-Respiratory-system	p3-Blood-and-lymphatic-system	p4-benign-disease
Accuracy (95% CI)	0.757 (0.746 - 0.767)	0.852 (0.843 - 0.860)	0.856 (0.847 - 0.865)	0.896 (0.888 - 0.904)	0.880 (0.872 - 0.888)
SN (95% CI)	0.860 (0.828 - 0.888)	0.937 (0.917 - 0.953)	0.874 (0.856 - 0.889)	0.911 (0.865 - 0.946)	0.894 (0.882 - 0.904)
SP (95% CI)	0.747 (0.735 - 0.758)	0.840 (0.830 - 0.849)	0.851 (0.840 - 0.861)	0.896 (0.888 - 0.903)	0.867 (0.855 - 0.879)
PPV (95% CI)	0.245 (0.226 - 0.265)	0.453 (0.428 - 0.478)	0.667 (0.646 - 0.687)	0.237 (0.208 - 0.268)	0.870 (0.858 - 0.882)
NPV (95% CI)	0.982 (0.978 - 0.986)	0.989 (0.986 - 0.992)	0.952 (0.945 - 0.958)	0.996 (0.995 - 0.998)	0.891 (0.879 - 0.902)
Kappa	0.285	0.532	0.657	0.34	0.761
F1	0.382	0.611	0.756	0.376	0.882
AUROC	0.887 (0.873 - 0.902)	0.954 (0.949 - 0.960)	0.927 (0.920 - 0.934)	0.960 (0.947 - 0.972)	0.943 (0.937 - 0.948)
Supplementary Table 4a - Classification performance of TransMIL with cross-modality attention model by cytological image feature.

[truncated: 25 more sheets: Supp_Table 4b, Supp_Table 4c, Supp_Table 6, Supp_Table 7a, Supp_Table 7b, Supp_Table 8, Supp_Table 9a, Supp_Table 9b, Supp_Table 9c, Supp_Table 9d, Supp_Table 10, Supp_Table 11, Supp_Table 12, Supp_Table 13, Supp_Table 14a, Supp_Table 14b, Supp_Table 15a, Supp_Table 15b, Supp_Table 15c, Supp_Table 15d …]
